# Supplementary material for: Atypical Teratoid Rhabdoid Tumor: Two Case Reports and an Analysis of Adult Cases with Implications for Pathophysiology and Treatment
Source: Front Neurol. 2017 Jun 20;8:247. doi: 10.3389/fneur.2017.00247 (PMC5476998; doi:10.3389/fneur.2017.00247)
Supplement: Supplementary file 1 [file Data_Sheet_1.XLSX]

## Sheet: d1
first	yr	age	sex	fert	preg	lat	loc	csf	lm	lmr	sx	rt	ct	it	drt	dct	sx2	rt2	ct2	ttp	p	os	d	tpd	notes	autopsy	mib1	del22q	ini1	vim	ema	sma	s100	nfp	nse	cd56	nestin	olig2	gfap	synaptophysin	chromograminA	rcc	cd57	melanA	hmb45	sox10	EGFR	p63	brst2
Balaton	1987	59	m	0	NaN	NA	sc	1	1	NaN	bx	0	0	0	NaN	NaN	none	0	0	0.5	1	6	1	5.5	pleural invasion, appears local	0	rare	NaN	NaN	1	NaN	NaN	0	NaN	0	NaN	NaN	NaN	NaN	NaN	NaN	NaN	NaN	NaN	NaN	NaN	NaN	NaN	NaN
Horn	1992	21	m	0	NaN	l	t	1	0	0	str	1	0	0	60 local	NaN	str	0	1	48	1	72	1	36	NA	0	8.4	NaN	NaN	1	1	0	0	NaN	0	NaN	NaN	NaN	0	0	NaN	NaN	NaN	NaN	NaN	NaN	NaN	NaN	NaN
Cossu	1993	18	m	0	NaN	l	f	1	0	0	sx	0	1	0	NaN	NA	sx	0	0	5	1	16	1	13	NA	0	NaN	NaN	NaN	1	1	0	0	0	1	NaN	NaN	NaN	0	NaN	NaN	NaN	NaN	NaN	NaN	NaN	NaN	NaN	NaN
Fisher	1996	32	m	0	NaN	l	f	1	1	NaN	bx	0	0	0	NaN	NaN	NaN	NaN	NaN	NaN	NaN	2	1	NaN	NA	0	NaN	NaN	NaN	1	NaN	1	1	NaN	NaN	NaN	NaN	NaN	1	NaN	NaN	NaN	NaN	NaN	NaN	NaN	NaN	NaN	NaN
Ashraf	1997	34	m	0	NaN	l	pa	1	0	0	bx	1	0	0	56 local	NaN	str	0	0	2	1	6	1	4	NA	0	NaN	NaN	NaN	1	NaN	NaN	NaN	NaN	NaN	NaN	NaN	NaN	NaN	NaN	NaN	NaN	NaN	NaN	NaN	NaN	NaN	NaN	NaN
Byram	1999	35	m	0	NaN	l	t	1	0	0	sx	1	0	0	54 local	NaN	sx	0	0	36	1	60	1	24	NA	NA	NA	NA	NA	NA	NA	NA	NA	NA	NA	NaN	NaN	NaN	NA	NA	NA	NaN	NaN	NaN	NA	NaN	NaN	NaN	NaN
Sugita	1999	27	m	0	NaN	c	pi	1	0	0	str	1	1	0	60 local	ACNU	none	0	0	18	1	24	1	6	lung met with recurrence	0	NaN	NaN	NaN	1	1	1	1	0	1	NaN	NaN	NaN	0	1	1	NaN	NaN	NaN	0	NaN	NaN	NaN	NaN
Kuge	2000	32	f	1	0	c	ss	1	0	1	str	0	0	0	local, SC	NA	none	1	1	1	1	NA	NA	NaN	NA	NA	NA	NA	NA	1	1	1	NA	NA	NA	NaN	NaN	NaN	NA	NA	NA	NaN	NaN	NaN	NA	NaN	NaN	NaN	NaN
Arrazola	2000	20	m	0	NaN	l	pa	0	0	0	gtr	0	0	0	NaN	NaN	gtr	1	0	3	1	24	0	21	CSI PPx at recurrence	NaN	NaN	NaN	NaN	1	1	0	1	0	NaN	NaN	NaN	NaN	0	0	NaN	NaN	NaN	NaN	0	NaN	NaN	NaN	NaN
Lutterbach	2001	30	f	1	1	c	cb	1	1	NaN	gtr	1	0	0	54 local	NaN	none	1	0	5	1	11	1	6	NA	0	80	NaN	NaN	1	NaN	0	1	1	NaN	NaN	NaN	NaN	1	0	NaN	NaN	NaN	NaN	NaN	NaN	NaN	NaN	NaN
Bruch	2001	21	f	1	NA	c	sc	NA	0	0	NA	NA	NA	NA	NA	NA	NA	NA	NA	NA	NA	6	1	NA	NA	0	NA	1	NA	NA	NA	NA	NA	NA	NA	NaN	NaN	NaN	NA	NA	NA	NaN	NaN	NaN	NA	NaN	NaN	NaN	NaN
Bruch	2001	34	f	1	NA	NA	pa	NA	0	0	NA	NA	NA	NA	NA	NA	NA	NA	NA	NA	NA	6	1	NA	NA	0	NA	1	NA	NA	NA	NA	NA	NA	NA	NaN	NaN	NaN	NA	NA	NA	NaN	NaN	NaN	NA	NaN	NaN	NaN	NaN
Pimentel	2003	31	f	1	0	r	pa	NA	1	0	str	0	0	0	NaN	NaN	none	1	1	1	1	6	1	5	NA	0	extremely high	NaN	NaN	1	0	0	1	1	0	NaN	NaN	NaN	1	0	NaN	NaN	NaN	NaN	NaN	NaN	NaN	NaN	NaN
Kachhara	2003	35	m	0	NaN	r	th	1	0	1	str	1	0	0	NA	NaN	none	0	0	2	1	NA	NA	NA	NA	0	1 to 2 per HPF	NaN	NaN	1	NaN	NaN	NaN	NaN	NaN	NaN	NaN	NaN	0	NaN	NaN	NaN	NaN	NaN	NaN	NaN	NaN	NaN	NaN
Kawaguchi	2004	22	m	0	NaN	l	cb	1	1	NaN	str	1	1	MTX x3	30 local, 30 CSI	ICE x6	NaN	NaN	NaN	24	0	24	0	NaN	NA	0	55	NaN	NaN	1	1	1	NaN	1	NaN	NaN	NaN	NaN	0	1	NaN	NaN	NaN	NaN	NaN	NaN	NaN	NaN	NaN
Raisanen	2005	20	f	1	0	c	s	1	0	0	sx	1	1	0	NA	NA	none	0	1	NA	1	28	0	NA	NA	0	NA	1	0	1	1	1	1	NaN	NaN	NaN	NaN	NaN	NA	0	0	NaN	NaN	NaN	NaN	NaN	NaN	NaN	NaN
Raisanen	2005	45	m	0	NaN	r	cb	NA	0	NaN	sx	1	1	0	cranial	NA	NaN	NaN	NaN	15	0	15	0	NaN	NA	0	NA	1	0	1	1	1	1	NaN	NaN	NaN	NaN	NaN	NA	0	0	NaN	NaN	NaN	NaN	NaN	NaN	NaN	NaN
Raisanen	2005	31	f	1	0	c	s	1	0	1	sx	1	0	0	NA	NaN	NA	NA	NA	NA	1	9	1	NA	NA	0	NA	1	0	1	1	0	0	NaN	NaN	NaN	NaN	NaN	NA	0	0	NaN	NaN	NaN	NaN	NaN	NaN	NaN	NaN
Erickson	2005	20	f	1	1	r	o	1	0	0	gtr	NA	NA	NA	NA	NA	NaN	NaN	NaN	NA	NA	NA	NA	NA	NA	0	40	1	NaN	1	1	1	NaN	NaN	NaN	NaN	NaN	NaN	1	0	NaN	NaN	NaN	NaN	0	NaN	0	NaN	NaN
Chen	2006	19	m	0	NaN	c	pf	1	0	1	sx	1	0	0	50 local, 30 CSI	NaN	NaN	NaN	NaN	7	1	56.5	1	49.5	NA	NA	NA	NA	NA	NA	NA	NA	NA	NA	NA	NaN	NaN	NaN	NA	NA	NA	NaN	NaN	NaN	NA	NaN	NA	NaN	NaN
Ingold	2006	45	f	1	0	c	pi	1	0	1	gtr	1	1	0	NA	NA	gtr	0	0	6	1	7	1	1	mets to peritoneaum via VP shunt	1	NaN	1	0	1	1	1	NaN	NaN	NaN	NaN	NaN	NaN	NaN	NaN	NaN	NaN	NaN	NaN	NaN	NaN	NaN	NaN	NaN
Rezanko	2006	27	m	0	NaN	r	f	1	0	1	gtr	1	0	0	local	NaN	none	0	0	4	1	4.5	1	0.5	only rhabdoid cells	0	high	NaN	NaN	1	1	0	1	NaN	NaN	NaN	NaN	NaN	0	NaN	NaN	NaN	NaN	0	0	NaN	NaN	NaN	NaN
Chacko	2007	23	m	0	NaN	r	f	1	1	NaN	str	1	0	0	NA	NaN	gtr	1	0	1	1	2	1	1	with PXA	0	markedly elevated	1	0	1	1	1	NaN	1	NaN	NaN	NaN	NaN	1	NaN	NaN	NaN	NaN	NaN	NaN	NaN	NaN	NaN	NaN
Zarovnaya	2007	43	f	1	0	c	sc	1	0	1	str	1	0	0	50 local	NaN	sx	1	1	2	1	30	1	28	spinal	1	30	1	0	NaN	1	NaN	NaN	NaN	NaN	NaN	NaN	NaN	0	0	NaN	NaN	NaN	NaN	NaN	NaN	NaN	NaN	NaN
Makuria	2008	23	m	0	NaN	l	t	1	0	0	sx	1	1	0	NA	NA	NaN	NaN	NaN	30	0	30	0	0	NA	0	2 plus	NaN	0	1	1	1	0	1	NaN	NaN	NaN	NaN	0	1	NaN	NaN	NaN	NaN	NaN	NaN	NaN	NaN	NaN
Makuria	2008	25	f	1	0	r	f	NA	0	0	gtr	0	0	0	NaN	NaN	none	1	0	24	1	204	0	180	NA	0	2 plus	NaN	0	1	0	1	0	1	NaN	NaN	NaN	NaN	0	1	NaN	NaN	NaN	NaN	NaN	NaN	NaN	NaN	NaN
Makuria	2008	42	m	0	NaN	r	fp	NA	0	NaN	str	1	1	0	NA	NA	NaN	NaN	NaN	NaN	NaN	18	0	NaN	NA	0	2 plus	NaN	0	1	1	0	0	0	NaN	NaN	NaN	NaN	0	0	NaN	NaN	NaN	NaN	NaN	NaN	NaN	NaN	NaN
Makuria	2008	37	m	0	NaN	r	fp	NA	0	0	NA	NA	NA	NA	NA	NA	NA	NA	NA	NA	NA	NA	NA	NA	INI expressed via IHC	0	2 plus	NaN	1	1	0	0	0	0	NaN	NaN	NaN	NaN	0	0	NaN	NaN	NaN	NaN	NaN	NaN	NaN	NaN	NaN
Arita	2008	56	f	0	NaN	c	s	1	0	1	str	1	0	0	17 SRSx	NAN	none	1	0	12	1	23	1	11	NA	0	NaN	NaN	0	1	1	0	0	1	NaN	0	NaN	NaN	0	0	0	NaN	NaN	NaN	NaN	NaN	NaN	NaN	NaN
Samaras	2009	18	m	0	NaN	r	f	1	1	0	gtr	1	0	0	NA	NaN	NaN	NaN	NaN	4	1	4	1	0	NA	0	NaN	1	0	1	1	1	0	1	0	0	NaN	NaN	1	1	0	NaN	0	0	0	NaN	NaN	NaN	NaN
Takei	2010	33	f	1	0	c	pi	1	0	1	str	1	1	0	CSI	NA	NaN	NaN	NaN	13	1	13	0	NaN	NA	NaN	5.8	1	0	1	1	0	1	1	NaN	NaN	NaN	NaN	1	0	0	NaN	NaN	NaN	0	NaN	NaN	NaN	NaN
Shonka	2011	33	f	1	0	c	pi	1	0	0	str	1	1	0	CSI	ICE x8	none	0	1	8	1	18	0	10	NA	0	NaN	NaN	0	NaN	1	1	NaN	NaN	NaN	NaN	NaN	NaN	NaN	NaN	NaN	NaN	NaN	NaN	NaN	NaN	NaN	NaN	NaN
Takahashi	2011	27	f	1	0	l	pa	0	0	0	gtr	1	0	0	54 local	NaN	gtr	0	1	84	1	96	0	12	initial Dx = glioma grade 2	0	1	NaN	0	1	1	NaN	NaN	NaN	NaN	NaN	NaN	NaN	0	NaN	NaN	NaN	NaN	NaN	NaN	NaN	NaN	NaN	NaN
Gorayski	2013	58	f	0	NaN	r	pt	1	0	1	sx	1	0	0	60 local	NaN	NA	NA	NA	12	1	20	1	8	RTX-induced	0	NaN	0	0	1	1	1	0	1	NaN	NaN	NaN	NaN	0	0	0	NaN	NaN	0	0	NaN	NaN	0	NaN
Moretti	2013	60	f	0	NaN	c	s	1	0	0	str	1	0	0	NaN	NaN	none	1	1	2	1	30	1	28	lung mets	0	30	NaN	NaN	1	0	0	NaN	NaN	NaN	NaN	NaN	NaN	NaN	NaN	0	NaN	NaN	NaN	NaN	NaN	NaN	NaN	NaN
Roy	2015	24	f	1	0	r	s	1	1	NaN	gtr	1	1	0	53 local, 35 CSI	ICE x6	NaN	NaN	NaN	NaN	NaN	11	0	NaN	NA	0	13.5	NaN	0	1	1	NA	1	NaN	NaN	NaN	NaN	NaN	1	NaN	NaN	NaN	NaN	NaN	NaN	NaN	NaN	NaN	NaN
Park	2014	42	f	1	0	c	ss	1	0	NaN	str	1	1	0	54 local, 36 CSI	VCiACy/E, VEICa	NaN	NaN	NaN	NaN	NaN	24	0	NaN	NA	0	NaN	NaN	0	NaN	NA	NaN	NaN	NaN	NaN	0	NaN	NaN	0	0	NaN	NaN	NaN	NaN	NaN	NaN	NaN	NaN	NaN
Shitara	2014	44	f	1	0	c	s	1	0	1	str	0	0	0	NaN	NaN	str	1	1	2	1	17	1	15	lung mets	0	90	NaN	0	NaN	1	NaN	1	NaN	NaN	NaN	1	0	NaN	NaN	NaN	NaN	NaN	NaN	NaN	NaN	NaN	0	NaN
Souki	2014	44	f	1	0	r	o	0	0	0	gtr	1	1	0	cranial	ICE	NaN	NaN	NaN	NaN	NaN	9	0	NaN	NA	0	NaN	NaN	0	NaN	1	1	NaN	NaN	NaN	NaN	NaN	NaN	0	1	NaN	NaN	NaN	NaN	NaN	NaN	NaN	NaN	NaN
Wang	2014	22	f	1	0	l	cpa	1	0	1	none	1	1	0	60 local	5 agent	gtr	0	1	5	1	9	1	4	acoustic	0	45	1	NaN	1	1	NaN	0	NaN	NaN	NaN	1	1	1	NaN	NaN	NaN	NaN	NaN	NaN	0	NaN	NaN	NaN
Kanoto	2015	60	m	0	NaN	c	sc	1	NA	NA	NA	NA	NA	NA	NA	NA	NA	NA	NA	NA	NA	18	1	NA	MRI features	NA	NA	NA	NA	NA	NA	NA	NA	NA	NA	NA	NA	NA	NA	NA	NA	NaN	NA	NA	NA	NA	NA	NA	NaN
Kanoto	2015	31	f	1	NA	c	ss	1	NA	NA	NA	NA	NA	NA	NA	NA	NA	NA	NA	NA	NA	24	1	NA	MRI features	NA	NA	NA	NA	NA	NA	NA	NA	NA	NA	NA	NA	NA	NA	NA	NA	NaN	NA	NA	NA	NA	NA	NA	NaN
Kanoto	2015	21	f	1	NA	c	pi	1	NA	NA	NA	NA	NA	NA	NA	NA	NA	NA	NA	NA	NA	14	1	NA	MRI features	NA	NA	NA	NA	NA	NA	NA	NA	NA	NA	NA	NA	NA	NA	NA	NA	NaN	NA	NA	NA	NA	NA	NA	NaN
Kanoto	2015	25	m	0	NaN	c	cpa	1	NA	NA	NA	NA	NA	NA	NA	NA	NA	NA	NA	NA	NA	10	1	NA	MRI features	NA	NA	NA	NA	NA	NA	NA	NA	NA	NA	NA	NA	NA	NA	NA	NA	NaN	NA	NA	NA	NA	NA	NA	NaN
Liebigt	2015	19	m	0	NaN	c	pi	1	0	NaN	str	1	1	MTX x1	54 local	D, ICE x3, CV x5	NaN	NaN	NaN	NaN	NaN	18	0	NaN	NA	0	many	1	0	1	0	1	NaN	NaN	NaN	NaN	NaN	NaN	1	NaN	NaN	NaN	NaN	NaN	NaN	NaN	NaN	NaN	NaN
Regan	2015	45	f	1	0	c	pit	1	1	NaN	str	0	0	0	17 SRSx	NaN	none	1	0	1	1	6	1	5	NA	0	extremely high	NA	NaN	NaN	0	1	1	NaN	NaN	1	NaN	NaN	1	0	0	NaN	NaN	0	0	NaN	NaN	NaN	0
Sinha	2015	65	m	0	NaN	c	sc	1	0	0	str	1	0	0	50 local	NaN	str	1	0	18	1	24	1	6	spinal	0	low	0	0	1	1	0	0	NaN	NaN	NaN	NaN	NaN	NaN	NaN	NaN	0	NaN	1	0	NaN	NaN	NaN	NaN
Dreyfuss	2016	42	f	1	0	c	sc	1	NA	NA	str	1	0	NA	NaN	NaN	NaN	NaN	NaN	NaN	NaN	1	0	NaN	spinal/dural	0	NA	NA	NA	NA	NA	NA	NA	NA	NA	NA	NA	NA	NA	NA	NA	NA	NA	NA	NA	NA	NA	NA	NaN
Dardis	2017	29	f	1	1	l	cpa	1	1	NaN	str	1	1	LC x6	54 local + 30 SC	ICE x2	none	1	1	3	1	4	1	1	current case	0	over 25%	NaN	0	NaN	1	0	0	NA	NaN	NA	NA	NA	0	NaN	NaN	NA	NA	NaN	NaN	NA	NA	NA	0
Dardis	2017	35	m	0	NaN	c	ss	1	0	NaN	str	1	1	0	56 local, 44 lumbar, 36 CSI	SJMB96 x4	NaN	NaN	NaN	39	0	39	0	NaN	NA	NaN	up to 20%	NaN	0	NaN	1	1	1	NaN	NaN	NaN	NaN	NaN	1	NaN	NaN	NaN	NaN	NaN	NaN	NaN	NaN	NaN	NaN
[truncated: 58 more columns]

## Sheet: k1
Short name	Full name	Values	Values - details
first	first author
yr	publication year of case
age	age at diagnosis		years
fert	fertile?	0	no
	i.e. female and aged 18-50	1	yes
preg	pregnant?	0	no
		1	yes
		NaN	not a number
			i.e. pregnancy impossible
lat	laterality	NA	not available (unknown)
		l	left
		c	central
		r	right
loc	location	sc	spinal cord
		t	temporal
		f	frontal
		cd	caudate
		pa	parietal
		t	temporal
		pi	pineal
		ss	suprasellar
		cb	cerebellum
		th	thalamus
		s	sella
		o	occipital
		pf	posterior fossa
		fp	fronto-parietal
		ft	fronto-temporal
		pt	parieto-temporal
		pit	pituitary
		cpa	cerebello-pontine angle
csf	tumor next to CSF?	0	no
		1	yes
		NA	not available
	DISEASE
lm	leptomeingeal disease	0	no
		1	yes
lmr	leptomeingeal disease	0	no
	at first recurrence	1	yes
	TREATMENT
sx	surgery	none
		bx	biopsy
		str	subtotal resection
		gtr	gross total resection
		NA	not available
rt	radiotherapy	0	no
		1	yes
ct	chemotherapy	0	no
		1	yes
drt	details of radiotherapy	17 - 60	doses, Gy
		local	resection bed
		CSI	cranio-spinal irradiation
		SC	spinal cord
		SRSx	stereotactic radiosurgery
		NA	not available
		NaN	not a number
			i.e. no radiotherapy
dct	details of chemotherapy	ACNU	amino-chloroethyl nitrosourea
		ICE	ifosphamide, carboplatin, etoposide
		,	alternating
		VCiACy/E	vincristine, cisplatin, adriamycin,
			etoposide or cyclophosphamide
		VEICa	vincristine, etoposide,
			ifosfamide, carboplatin
		D	doxorubicin
		CV	cyclophosphamide, vincristine
		SJMB96	cisplatin, cyclophosphamide, vincristine
			+ autologous bone marrow transplant
it	intrathecal chemotherapy	0	no
		1	yes (type unspecified)
		MTX	methotrexate
		LC	liposomal cytarabine
sx2	surgery at recurrence
rt2	radiation at recurrence
ct2	chemotherapy at recurrence
	OUTCOME
ttp	time to progression		months
p	progressed?	0	no
		1	yes
os	overall survival		months
	(time until last follow-up)
d	died?	0	no
	(at time of last follow-up)	1	yes
tpd	time from progression to death		months
	NOTES
notes		PPx	prophylaxis
autopsy	autopsy performed	0	no
		1	yes
		NA	not available
			i.e. insufficient information
		NaN	not a number
			i.e. death not reported
	HISTOLOGY
mib1	antigen KI-67/ MKI67	quantitative	1 to 90
		qualitative	"rare" to "extremely high"
del22q	vimentin (intermediate protein)	0	no
	mesenchymal/ immature cells	1	yes
		NA	not available
			i.e. insufficient information
		NaN	not a number
			i.e. not performed
			i.e. assumed not done if
			other stains were reported
ini1	integrase interactor 1	"	"
vim	vimentin	"	"
ema	epithelial membrane antigen	"	"
sma	smooth muscle actin	"	"
s100	100% soluble (in ammonium sulfate)	"	"
nfp	neurofilament protein	"	"
nse	neuron-specific enolase	"	"
cd56	neural cell adhesion molecule	"	"
nestin	nestin	"	"
olig2	oligodendrocyte transcription factor 2	"	"
gfap	glial fibrillary astrocytic protein	"	"
synaptophysin	major synaptic vesicle protein p38	"	"
chromograminA	parathyroid secretory protein 1	"	"
rcc	renal cell carcinoma antibody	"	"
cd57	B3GAT1	"	"
melanA	melanoma antigen	"	"
hmb45	human melanoma black 45	"	"
sox10	transcription factor SOX-10	"	"
EGFR	epidermal growth factor receptor	"	"
p63	transformation-related protein 63	"	"
brst2	GCDFP-15	"	"
mammaglobulin	mammaglobulin	"	"
cea	carcinoembryonic antigen	"	"
ck	cytokeratin [type not specified]	"	"
ck1	67 Da	"	"
ck2	65 Da	"	"
ck3	63 Da	"	"
ck4	59 Da	"	"
ck5	58 Da	"	"
ck6	56 Da	"	"
ck7	54 Da	"	"
ck8	52 Da, CAM5.2	"	"
ck9	64 Da	"	"
ck10	56.5 Da	"	"
ck11	56 Da	"	"
ck12	55 Da	"	"
ck13	51 Da	"	"
ck14	50 Da	"	"
ck15	50 Da	"	"
ck16	48 Da	"	"
ck17	46 Da	"	"
ck18	45 Da	"	"
ck19	40 Da	"	"
ck20	46 Da	"	"
ck26	type I inner root sheath-specific keratin	"	"
desmin	desmin	"	"
actin	actin	"	"
sarcoActin	alpha-sarcometic actin	"	"
cd31	PECAM-1	"	"
myoglobin	myoglobin	"	"
a1ACT	alpha1 anti-chymotrypsin	"	"
a1AT	alpha1 anti-trypsin	"	"
myogenin	Myf4	"	"
cKit	CD117	"	"
myosin	myosin	"	"
glypican3	glypican-3	"	"
MyoD1	Myogenic regulatory protein	"	"
cd138	syndecan-1	"	"
cd34	hematopoietic progenitor cell antigen CD34	"	"
lca	leukocyte common antigen	"	"
cd10	neprilysin	"	"
cd99	single-chain type-1 glycoprotein	"	"
cd3	CD3 T-cell co-receptor	"	"
cd43	leukosialin	"	"
cd20	B-lymphocyte antigen CD20	"	"
vWF	von Willebrand Factor	"	"
cd68	macrosialin	"	"
cd1a	Leu6	"	"
cd79a	MB-1 membrane glycoprotein	"	"
plap	placental alkaline phosphatase	"	"
hcg	human chorionic gonadotropin	"	"
afp	alpha feto-protein	"	"
inhibin	inhibin	"	"
p53	cellular tumor antigen p53	"	"
OCT3/4	octamer-binding transcription factor 3/4	"	"
er	estrogen receptor	"	"
pr	progesterone receptor	"	"
mgmt	O-6 methylguanine DNA methyltransferase	"	"
tab	transcription activator BRG1	"	"

## Sheet: ihc1
stain	long name	np	n	perc	found	used
ATRT
	DEFINING FEATURES
del22q	22q11.2 distal deletion	13	15	86.6667	chromosome
INI1	integrase interactor 1/ SMARCB1/ hSNF5	1	23	4.34783	nucleus	malignant rhabdoid tumors, epithelioid sarcomas
	CLASSICAL ATRT MARKERS
vim	vimentin (intermediate filament type 3)	33	33	100	mesenchymal	sarcoma, EMT
EMA	epithelial membrane antigen/ polymorphic epithelial mucin/ mucin 1	29	35	82.8571	lungs, GIT, eyes	adenoCa, carcinoid, chordoma, many Ca
SMA	smooth muscle actin [includes staining by Alcian blue]	18	32	56.25	secretory epithelia	sarcoma
NEURAL CREST
	NEURONAL
S100	100% soluble in ammonium sulfate at neutral pH (cytoplasmic EF-hand Ca2+-binding proteins)	13	27	48.1481	neural crest	schwannoma, neurofibroma, paraganglioma
nfp	neurofilament protein (intermediate filament type 4)	10	15	66.6667	neurons	MB, NB, RB, carcinoid
nse	neuron-specific enolase	2	6	33.3333	neurons	neuroendocrine Ca
CD56	neural cell adhesion molecule	1	4	25	neurons, glia, skeletal muscle, NK	L/L, Ewings, many others
nestin	(intermediate filament type 4)	2	2	100	neural SCs, endothelia	PNET, gliomas
olig2	oligodendrocyte transcription factor 2	1	2	50	neurons, oligodendrocytes	gliomas
	GLIAL
GFAP	glial fibrillary astrocytic protein (intermediate filament type 3)	12	30	40	astrocyte, ependyma	astrocytoma
	NEURO-ENDOCRINE
synaptophysin	major synaptic vesicle protein p38	6	22	27.2727	neuro-endocrine	medulloblastoma
chromogranin A	parathyroid secretory protein 1	1	10	10	neuro-endocrine	carcinoid, neuro-endocrine Ca
RCC	renal cell carcinoma antibody	0	1	0	adrenal	RCCa
CD57	galactosylgalactosylxylosylprotein 3-beta-glucuronosyltransferase 1, B3GAT1	0	1	0	T, NK cells	NE Ca
	MELANOMA
melan A	melanoma antigen/ melanoma antigen recognized by T cells 1, MART1	1	5	20	melanocytes	melanoma
HMB-45	human melanoma black 45	0	9	0	fetal melanocytes	melanoma
SOX10	transcription factor SOX-10	0	1	0	neural crest	uveal melanoma
ECTODERM
EGFR	epidermal growth factor receptor/ HER1	0	1	0	epithelia	GB, many Cas
p63	transformation-related protein 63	0	2	0	secretory epithelia	prostate, H&N Ca
BRST2	gross cystic disease fluid protein-15/ prolactin-induced protein	0	2	0	cystic breast fluid	breast Ca
mammaglobulin	secretoglobin family 2A member 2	0	2	0	breast	breast Ca
ENDODERM
CEA	carcinoembryonic antigen	0	1	0	fetal GIT	adenoCa, carcinoid, chordoma, many Ca
KERATINS
ck	cytokeratin [type not specified] (intermediate filament type 1)	12	22	54.5455
ck1	67 Da [ecto]	5	10	50	keratinized squamous epidermis
ck2	65 Da [ecto]	5	10	50	epithelia
ck3	63 Da [ecto]	5	10	50	cornea
ck4	59 Da [ecto]	5	10	50	non-cornifying stratified epithelium
ck5	58 Da [ecto, endo]	5	10	50	basal cells of squamous and glandular epithelia, mesothelium, myoepthelium
ck6	56 Da [ecto]	5	10	50	fast turnover squamous epithelium
ck7	54 Da [ecto, endo]	5	12	41.6667	ductal or simple epithelium
ck8	52 Da, CAM5.2 Ab [ecto, endo]	12	16	75	basal cells of glandular epithelia, myoepithelium
					simple epithelium, Basal cells of glandular and squamous epithelia
					simple gastric and intestinal epithelia, Merkel cells
ck9	64 Da	0	0	0	[see ck1]
ck10	56.5 Da	4	9	44.4444	[see ck1]
ck11	56 Da	0	1	0	[see ck2]
ck12	55 Da	1	2	50	[see ck3]
ck13	51 Da	1	2	50	[see ck4]
ck14	50 Da	4	9	44.4444	[see ck5]
ck15	50 Da	4	9	44.4444	[see ck5]
ck16	48 Da	4	9	44.4444	[see ck6]
ck17	46 Da	2	4	50	[see ck7]
ck18	45 Da [endo]	2	4	50	[see ck8]
ck19	40 Da	5	10	50	[see ck8]
ck20	46 Da	0	3	0	[see ck8]
ck26	type I inner root sheath-specific keratin	0	1	0
ker	keratin (any, including type not specified)	20	49	40.8163
MESODERM
	MESENCHYMAL
desmin	(intermediate filament type 3)	0	19	0	muscle (smooth, skeletal)	myogenic tumors e.g. leiomyosarcoma
actin	actin filament	4	7	57.1429	eukaryotes	myogenic, myofibroblastic tumors
sarcoActin	alpha-sarcometic actin	0	2	0	skeletal, cardiac muscle	rhabdomyosarcoma
CD31	platelet endothelial cell adhesion molecule, PECAM-1	0	7	0	endothelia	angiosarcoma
myoglobin	(iron- and oxygen- binding protein)	0	4	0	muscle (oxidative skeletal, cardiac)	rhabdomyosarcoma
a1-ACT	alpha1 anti-chymotrypsin	1	3	33.3333	liver	pleomorphic undifferentiated sarcoma
a1-AT	alpha1 anti-trypsin	1	1	100
myogenin	Myf4	0	2	0	mesenchymal --> myoblast	rhabdomyosarcoma
c-kit	mast/stem cell growth factor receptor/ CD117	0	3	0	hematopoetic SCs	GIST, mast cell
myosin	(ATP-dependent motor protein)	0	1	0	eukaryotes	rhabdomyosarcoma
Glypican‑3	(heparan sulfate proteoglycan)	1	1	100	endometrium-gestational	HCCa, YST
MyoD1	Myogenic regulatory protein (myogenic transcriptional regulatory factor)	0	2	0	myogenesis	rhabdomyosarcoma
	LEUKEMIA/ LYMPHOMA
CD138	heparan sulfate proteoglycan/ syndecan-1	0	3	0	B cells, squamous epithelia	lymphoma
CD34	hematopoietic progenitor cell antigen CD34	3	11	27.2727	hematopoietic SCs, hematogones, megakaryocytes	L/L, GIST, many sarcomas, neurofibroma, schwannoma
LCA	leukocyte common antigen/ protein tyrosine phosphatase, receptor type, C/ CD45	0	8	0	leukocytes	L/L
CD10	neprilysin/ common acute lymphoblastic leukemia antigen	0	2	0	syncytiotrophoblasts	lymphoma, RCCa
CD99	single-chain type-1 glycoprotein	2	7	28.5714	thymocytes	Ewings, lymphoma
CD3	CD3 T-cell co-receptor	0	1	0	T-cells	T-cell L/L
CD43	leukosialin/ sialophorin	0	1	0	T-cells	B-cell lymphoblastic lymphoma
CD20	B-lymphocyte antigen CD20	0	1	0	B cells	B-cell L/L
vWF	von Willebrand Factor/ factor 8 - related antigen	0	3	0	platelets, megakaryocytes	endothelial tumor
cd68	macrosialin, KP1 (glycoprotein)	1	1	100	macrophage	many
cd1a	Leu6	0	1	0	T-cells	Langerhans cell histiocytosis
cd79a	B cell antigen receptor complex associated protein alpha-chain/ MB-1 membrane glycoprotein	0	1	0	B-cells	B cell L/L, pre-B lymphoblastic lymphoma
GERM CELL
PLAP	placental alkaline phosphatase	0	4	0	placenta	seminoma, ovarian Ca
hCG	human chorionic gonadotropin	0	4	0	syncytiotrophoblast	GCT with trophoblastic elements
AFP	alpha feto-protein [also endoderm]	0	4	0	embryo	Nonseminomatous GCT, YST
inhibin	(protein)	0	1	0	Sertoli cells, brain, adrenal	trophoblastic lesion; granulosa cell tumors
OTHERS
p53	cellular tumor antigen p53	4	5	80	eukaryotes	many Cas
OCT3/4	octamer-binding transcription factor 3/4	0	1	0	embryonic SCs; low in trophectoderm	? somatic SCs
ER	estrogen receptor	0	3	0	breast, ovary	breast Ca
PR	progesterone receptor	0	3	0	breast, ovary	breast Ca
MGMT	O-6 methylguanine DNA methyltransferase	2	2	100	pro/eu-karyotes	gliomas, H&N, GIT, thyroid, HCC
tab	transcription activator BRG1/ ATP-dependent helicase SMARCA4	0	1	0	eukaryotes	MB, pancreatic Ca, many others
MIB-1	Antigen KI-67/ MKI67	24	24	100	nucleus	Ki-67 labelling index
Abbreviations
Ca	carcinoma
Ab	antibody
EMT	epithelial-to-mesenchymal transition
GCT	germ cell tumor
GIST	gastrointestinal stromal tumor
GIT	gastrointestinal tract
H&N	head and neck
HCCa	hepatocellular Ca
L/L	leukemia or lymphoma
MB	medulloblastoma
MB	medulloblastoma
NB	neuroblastoma
NE	neuroendocrine carcinoma
NK	natural killer cells
PNET	primitive neuro-ectodermal tumor
RB	retinoblastoma
RCCa	renal cell carcinoma
SC	stem cells
YST	yolk sac tumor

## Sheet: ihc
stain	long name	np	n	%
Defining' features of ATRT
del22q	22q11.2 distal deletion	13	15	87
INI1	integrase interactor 1/ SMARCB1/ hSNF5	1	23	4
Classical' ATRT markers
vim	vimentin	33	33	100
EMA	epithelial membrane antigen	29	35	83
SMA	smooth muscle actin	18	32	56
Neuronal
S100	100% soluble in (NH4)2-SO4	13	27	48
nfp	neurofilament protein	10	15	67
nse	neuron-specific enolase	2	6	33
nestin		2	2	100
Glial
GFAP	glial fibrillary astrocytic protein	12	30	40
Neuro-endocrine
synaptophysin	major synaptic vesicle protein p38	6	22	27
Keratin
ker	keratin (any, including type not specified)	20	49	41
ck8	keratin 8; 52 Da	12	16	75
Mesenchymal
desmin		0	19	0
myoglobin		0	4	0
Leukemia/ lymphoma
CD34	hematopoietic progenitor cell antigen CD34	3	11	27
CD99	single-chain type-1 glycoprotein	2	7	28.5714
Others
p53	cellular tumor antigen p53	4	5	80

## Sheet: assoc
					chi-square p
	Associations with location
	4th	lateral	pineal	pituitary	spinal
Gender	ventricle	ventricle			cord
Male	4	13	2	1	3	0.046
Female	3	7	4	10	3
Surgery, radiation and chemotherapy
No	3	14	0	6	4	0.007
Yes	3	3	5	4	0
Gender	lateral	midline
Male	15	7				0.043
Female	9	17
Age	brainstem	lateral ventricle	spinal cord
18 - 40	12	22	1			0.004
$>$ 40	6	4	5
Leptomeningeal metastases at recurrence
No	2	16	2			0.039
Yes	6	5	1
	Other associations
	Leptomeningeal metastases
GFAP	no	yes
-ve	16	2				0.018
+ve	5	7
	Synaptophysin
SMA	-ve	+ve
-ve	9	0				0.031
+ve	5	6
	Neurofilament protein
Gender	-ve	+ve
Male	5	4				0.094
Female	0	6

## Sheet: phm
	Variable	n	HR	p
Univariable				score
TTP	RT	33	0.13	$<$ 0.01
	Sx	33	ordinal	0.02
	GFAP	22	1.9	0.19
	LM	33	2.43	0.04
	GTR	33	0.86	0.75
OS	LM	41	4.6	$<$ 0.01
	GFAP	27	3.1	0.04
	Sx	40	ordinal	$<$ 0.01
	SRC	40	0.25	0.02
	Pregnant	18	4.5	0.05
	GTR	39	0.55	0.3
TPL	LM	27	6.7	$<$ 0.01
	GFAP	18	7.5	$<$ 0.01
Multivariable				Wald
TTP	RT	21	0.32	0.13
n=21, e= 14	GTR		0.41	0.2
	GFAP		2.26	0.18
	LM		4.44	0.01
OS	LM	27	5.5	0.02
n=27, e=15	GFAP		2.4	0.25
	GTR		0.27	0.07
	CT		0.24	0.03
	RT		1.5	0.6
TPL	LM	18	3.7	0.4
n=18, e=14	GFAP		2.4	0.6

## Sheet: nest
	Variable	HR	p
LM	CT	0.45	0.09
n=39, e=24	RT	0.56	0.3
	GTR	0.43	0.3
GFAP	CT	0.31	$<$ 0.01
n=27, e=15	RT	0.64	0.5
	GTR	0.31	0.1

## Sheet: trial
NCT ID	Agent	MOA	CA	MC	age		Phase	n	cohorts
\href{http://clinicaltrials.gov/ct2/show/NCT02601950}{02601950}	tazemetostat	EZH2 I~	no	yes	$\geq$ 16		2	150	rhabdoid:	ATRT
										MRT
										RTK
									refractory synovial sarcoma
									+ SS18-SSX rearrangement
									INI -ve:	EMPNST
										EMC
										myoepithelial Ca
										chordoma
									RMC
									epithelial sarcoma
\href{http://clinicaltrials.gov/ct2/show/NCT01505569}{01505569}	1 to 3 cycles:	autologous	yes	no	$<$ 70		SOC	20	r/r solid tumor
	ifosphamide	peripheral							CNS tumor:	ATRT
	etoposide	blood								PNET age $<$ 3
	--> carboplatin	stem cell								high risk MB age $<$3
	--> thiotepa	transplant								MB age $<$8 months
										anaplastic MB
									germ cell tumor
\href{http://clinicaltrials.gov/ct2/show/NCT00445965}{00445965}	I131-3F8 Ab	ganglioside	no	no	any		2	131	CNS/ LM tumor
		GD2							GD2 +ve
\href{http://clinicaltrials.gov/ct2/show/NCT00983398}{00983398}	intra-arterial:		yes	no	1 to 30		1/2	55	r/r CNS	ATRT
	melphalan	alkylator							embryonal	PNET
	carboplatin,	DNA repair							tumor:	MB
	mannitol,	osmotic								medulloepithelioma
	thiosulfate	adsorbent								pineoblastoma
										ependymomblastoma
									germ cell tumor
\href{http://clinicaltrials.gov/ct2/show/NCT02114229}{02114229}	alisertib	Aurora A I~	no	yes	$<$ 22		2	180	ATRT (with chemoTx)
									r/r:	ATRT
										MRT
\href{http://clinicaltrials.gov/ct2/show/NCT02684071}{02684071}	intraventricular methotrexate		yes		$<$ 22		2	10	r/r:	ATRT
	with systemic:									PNET
	topotecan	topoisomerase I~								MB
	cyclophosphamide	alkylating								ependymoma
\href{http://clinicaltrials.gov/ct2/show/NCT02458339}{02458339}	methotrexate	antifolate	yes		1 to 21		1/2	18	r/r:	ATRT
	via 4th									PNET
	ventricle									MB
										ependymoma
										CPCa
Abbreviations:
NCT ID	National clinical trials identifier
MOA	Mode of action
CA	Commercially available
MC	Multicenter (i.e. $\geq$ 3 sites)
n	Number of patients (estimated accrual)
I~	Inhibitor
EZH2	Enhancer of zeste homolog 2 (enzyme)
SOC	standard of care/ protocol
r/r	recurrent/ refractory (progressive)
MRT	malignant rhabdoid tumor
RTK	rhabdoid tumor of the kidney
EMPNST	epithelioid malignant peripheral nerve sheath tumor
EMC	extraskeletal myxoid chondrosarcoma
PNET	primitive neuroectodermal tumor
MB	medulloblastoma
CPCa	choroid plexus cardinoma
		alkylating
		DNA repair
		osmotic
		bind alkylators
